# Supplementary material for: Endothelial reconstitution by CD34+ progenitors derived from baboon embryonic stem cells
Source: J Cell Mol Med. 2013 Jan 10;17(2):242–51. doi: 10.1111/jcmm.12002 (PMC3814022; doi:10.1111/jcmm.12002)
Supplement: Supplementary file 2 [file jcmm0017-0242-SD2.txt]

Figure 1.Characteristics ofpluripotentbaboon ESCs Figure 2A.Angioblastformation from EBs under ADM culturing 
a b c 
e f g 
d 
™0 
5 
10 
15 
20 
25 
30 
35 
40 
45 
ESC
 
 EC
 
 EB 
D
5 
 EB 
D
9 
ESC
 
 EC
 
 EB 
D
5 
 EB 
D
9 
ESC
 
 EC
 
 EB 
D
5 
 EB 
D
9 
ESC
 
 EC
 
 EB 
D
5 
 EB 
D
9 
ESC
 
 EC
 
 EB 
D
5 
 EB 
D
9 
ESC
 
 EC
 
 EB 
D
5 
 EB 
D
9 
ESC
 
 EC
 
 EB 
D
5 
 EB 
D
9 
ESC
 
 EC
 
 EB 
D
5 
 EB 
D
9 
ESC
 
 EC
 
 EB 
D
5 
 EB 
D
9 
ESC
 
 EC
 
 EB 
D
5 
 EB 
D
9 
ESC
 
 EC
 
 EB 
D
5 
 EB 
D
9 
NANOG OCT3/4 T-brachyury GATA2 KDR CD34 CD31 CD144  TEK VWF GAPDH 
C
tva
lu
es 

Figure 2B.Angioblastformation from EBs under ADM culturing Figure 2C.Angioblastformation from EBs under ADM culturing 
ESC
s 
EB 
at
d
ay 
5 
a b c 
T-brachyury GATA2 KDR 
d e f 
g Figure 2D.Angioblastformation from EBs during ADM culturing 
a 
d 
g 
b 
e 
h 
c 
f 
i Figure 2E.Angioblastformation from EBs 
under ADM culturing 
a 
c d e 
b 
f g h i 
